# Supplementary material for: Stage-Specific Effects of Climatic Variation on Rice Yield and Nitrogen Use Efficiency for Identifying Adaptive Genotypes Based on Variable Selection Method
Source: Plants (Basel). 2026 Feb 18;15(4):639. doi: 10.3390/plants15040639 (PMC12944175; doi:10.3390/plants15040639)
Supplement: Supplementary file 1 [file plants-15-00639-s001.zip]

Archive with 1 entries (1 files):
- plants-4079375-supplementary.pdf
